# Supplementary material for: Recruitment of naive CD4+ T cells by the recombinant zoster vaccine correlates with persistent immunity
Source: J Clin Invest. 2023 Dec 1;133(23):e172634. doi: 10.1172/JCI172634 (PMC10688978; doi:10.1172/JCI172634)
Supplement: Supporting data values [file jci-133-172634-s070.xlsx]

## Sheet: FIG 1A
SUBJECT	VACCINE	UNIQUE CLONOTYPES PER 1E+06 INPUT PBMC
1-13A	ZVL	114.5
1-24A	ZVL	127.5
1-35A	ZVL	111
1-38A	ZVL	43
2-30A	ZVL	124
1-08B	RZV	609.3
1-10B	RZV	215.5
1-23B	RZV	812.3
1-40B	RZV	428
1-44B	RZV	807
2-02B	RZV	487.3
2-03B	RZV	342.5
2-08B	RZV	204.5
2-13B	RZV	587
2-20B	RZV	324.7

## Sheet: FIG 1B
SUBJECT	VACCINE	SPECIES RICHNESS, CHAO1
1-13A	ZVL	339.5
1-24A	ZVL	375.5
1-35A	ZVL	328.509
1-38A	ZVL	128
2-30A	ZVL	357.509
1-08B	RZV	2674.5
1-10B	RZV	633.501
1-23B	RZV	3548
1-40B	RZV	1238.53
1-44B	RZV	2361
2-02B	RZV	2022.02
2-03B	RZV	984
2-08B	RZV	596.5
2-13B	RZV	2517.01
2-20B	RZV	1384.52

## Sheet: FIG 1C
		UNIQUE CLONOTYPES PER 1E+06 INPUT PBMC
SUBJECT	VACCINE	PEAK	PERSISTENT	LASTING
1-13A	ZVL	83.5	35	4
1-24A	ZVL	63.5	71	7
1-35A	ZVL	88.5	26	3.5
1-38A	ZVL	21	23	1
2-30A	ZVL	90	47.5	13.5
1-08B	RZV	437.7	216.7	45
1-10B	RZV	193	35	12.5
1-23B	RZV	639.3	244	71
1-40B	RZV	364	106	42
1-44B	RZV	714.5	152	59.5
2-02B	RZV	297	302.3	112
2-03B	RZV	236.5	149.5	43.5
2-08B	RZV	165.5	56	17
2-13B	RZV	390.3	278.3	81.7
2-20B	RZV	254	120	49.3

## Sheet: FIG 1D
		SPECIES RICHNESS, CHAO1
SUBJECT	VACCINE	PEAK	PERSISTENT	LASTING
1-13A	ZVL	275.036	115	8
1-24A	ZVL	152.929	194.02	14.25
1-35A	ZVL	285.9	120.643	8
1-38A	ZVL	72.0833	78.4	2
2-30A	ZVL	263.565	152.143	36
1-08B	RZV	1698.75	859.42	172.5
1-10B	RZV	464.049	92.1316	27.25
1-23B	RZV	2249.77	975.207	225.071
1-40B	RZV	979.787	384.857	91.2
1-44B	RZV	1727.14	402	119.9
2-02B	RZV	1125.01	1379.96	366.727
2-03B	RZV	619.939	445.782	91.1667
2-08B	RZV	492.008	162.087	34.0833
2-13B	RZV	1500.14	1171.2	254.8
2-20B	RZV	898.686	484.446	154

## Sheet: FIG 2A
SUBJECT	VACCINE	PEAK NOT MEMORY	PEAK MEMORY	LASTING NOT MEMORY	LASTING MEMORY
1-13A	ZVL	89.82	10.18	1.8	3
1-24A	ZVL	85.83	14.17	6.3	4.7
1-35A	ZVL	89.83	10.17	2.3	1.7
1-38A	ZVL	88.1	11.9	2.4	2.4
2-30A	ZVL	84.44	15.56	8.9	6.1
1-08B	RZV	96.19	3.81	9.1	1.2
1-10B	RZV	96.37	3.63	6.01	0.5
1-23B	RZV	99.38	0.63	10.91	0.2
1-40B	RZV	99.04	0.96	11.2	0.3
1-44B	RZV	96.64	3.36	7.8	0.6
2-02B	RZV	94.5	5.5	34.9	2.8
2-03B	RZV	96.4	3.59	17.3	1.1
2-08B	RZV	81.87	18.13	6.61	3.6
2-13B	RZV	92.57	7.43	18.71	2.2
2-20B	RZV	87.92	12.07	15.4	4.1

## Sheet: FIG 2B
person	vax	normalization	peak_fuzzy_input	lh_fuzzy_input	lh_fuzzy_niv_13	lh_fuzzy_mem_13	peak_fuzzy_niv_13	peak_fuzzy_mem_13	lh_nivmem	peak_nivmem
1-08B	RZV	1	951	102	74	34	316	128	2.17647	2.46875
1-10B	RZV	1	294	13	0	3	92	37	0	2.48649
1-23B	RZV	1	1438	171	34	20	367	149	1.7	2.46309
1-40B	RZV	1	422	42	17	5	114	16	3.4	7.125
1-44B	RZV	1	1072	93	15	17	186	115	0.882353	1.61739
2-02B	RZV	3	216	85.6667	30.6667	26	58.6667	39	1.17949	1.50427
2-03B	RZV	3	103.667	21	9	3.33333	26	8.66667	2.7	3
2-08B	RZV	3	60.3333	8	1	5.33333	5.33333	20	0.1875	0.266667
2-13B	RZV	3	276.333	64.6667	4.33333	16.3333	17.6667	48	0.265306	0.368056
2-20B	RZV	3	192.667	40	12.3333	20.3333	27.6667	47	0.606557	0.588652
1-13A	ZVL	1	99	5	0	4	11	19	0	0.578947
1-24A	ZVL	1	89	11	3	9	18	24	0.333333	0.75
1-35A	ZVL	1	104	2	0	2	14	25	0	0.56
1-38A	ZVL	1	23	1	0	1	2	6	0	0.333333
2-30A	ZVL	1	114	15	1	16	6	31	0.0625	0.193548

## Sheet: FIG 3A
Participant	Vaccine	Tet+ Proliferated %	Tet+ Naïve %
1-19B	RZV	0	0.4
1-28B	RZV	0.628	3.09
1-41B	RZV	1.7	2.23
1-06B	RZV	1.826	5.13
1-12B	RZV	2.847	3.85
1-01B	RZV	3.72	9.36

## Sheet: FIG 4A
1-08B	1-10B	1-23B	1-40B	1-44B	2-02B	2-03B	2-08B	2-13B	2-20B	1-13A	1-24A	1-35A	1-38A	2-30A	identity
107.111	0.166667	0.444444	0.5	0	0.222222	0	0.666667	0	0.222222	0	0	0	0	0	1-08B
0.166667	75.25	1.5	0.25	2	1.5	0	0.25	0	1.33333	0	0	0	0	0.25	1-10B
0.444444	1.5	164.778	0.333333	2.33333	1.66667	0.666667	0.166667	0.111111	1.88889	0	0	0.166667	0	0	1-23B
0.5	0.25	0.333333	106.75	0.25	0.333333	1.5	0	0	0.833333	0	0	0	0	0	1-40B
0	2	2.33333	0.25	274	6	1	0.25	0	2.5	0	0	0.25	0	0	1-44B
0.222222	1.5	1.66667	0.333333	6	75.1111	0.333333	0	0	1.66667	0	0.166667	0.166667	0	0	2-02B
0	0	0.666667	1.5	1	0.333333	79	0	0	1.33333	0	0	0	0	0	2-03B
0.666667	0.25	0.166667	0	0.25	0	0	45.75	0.166667	0	0	0	0	0	0.5	2-08B
0	0	0.111111	0	0	0	0	0.166667	92.3333	0.111111	0	0.166667	0	0	0	2-13B
0.222222	1.33333	1.88889	0.833333	2.5	1.66667	1.33333	0	0.111111	67.4444	0	0	0.333333	0	0	2-20B
0	0	0	0	0	0	0	0	0	0	24.75	0	0	0	0	1-13A
0	0	0	0	0	0.166667	0	0	0.166667	0	0	22	0	0	0	1-24A
0	0	0.166667	0	0.25	0.166667	0	0	0	0.333333	0	0	26	0	0	1-35A
0	0	0	0	0	0	0	0	0	0	0	0	0	5.5	0	1-38A
0	0.25	0	0	0	0	0	0.5	0	0	0	0	0	0	28.5	2-30A

## Sheet: FIG 4B
1-08B	1-10B	1-23B	1-40B	1-44B	2-02B	2-03B	2-08B	2-13B	2-20B	1-13A	1-24A	1-35A	1-38A	2-30A	identity
48	1	1.77778	4.33333	1.16667	1	0	2	0.666667	1.55556	0	0.166667	0	0	0	1-08B
1	11	10.6667	1.75	6	6.83333	0.5	0.75	0	5.16667	0.25	0.25	0.5	0	0.25	1-10B
1.77778	10.6667	71.1111	0.333333	16	19.4444	3.5	0.666667	0.777778	13.8889	0	0	1.16667	0	0.166667	1-23B
4.33333	1.75	0.333333	23.5	1.75	1.16667	3	0.25	0.166667	1.33333	0.5	0.25	0	0	0	1-40B
1.16667	6	16	1.75	100.5	38.8333	2.75	0.75	0.833333	13.8333	0.5	0	0.5	0	0.5	1-44B
1	6.83333	19.4444	1.16667	38.8333	91.7778	2.16667	0	0.666667	14.4444	0.5	0	1	0	0	2-02B
0	0.5	3.5	3	2.75	2.16667	39	0	1.16667	6.16667	0	0	0	0	0.5	2-03B
2	0.75	0.666667	0.25	0.75	0	0	10	1.16667	0	0	0	0	0	4	2-08B
0.666667	0	0.777778	0.166667	0.833333	0.666667	1.16667	1.16667	68	0.666667	0	2	0	0	2	2-13B
1.55556	5.16667	13.8889	1.33333	13.8333	14.4444	6.16667	0	0.666667	38	0	0	0.833333	0	0.166667	2-20B
0	0.25	0	0.5	0.5	0.5	0	0	0	0	2.5	0	0	0	0	1-13A
0.166667	0.25	0	0.25	0	0	0	0	2	0	0	4	0.25	0	0	1-24A
0	0.5	1.16667	0	0.5	1	0	0	0	0.833333	0	0.25	1.5	0	0	1-35A
0	0	0	0	0	0	0	0	0	0	0	0	0	0.5	0	1-38A
0	0.25	0.166667	0	0.5	0	0.5	4	2	0.166667	0	0	0	0	12.5	2-30A

## Sheet: FIG 4C
sample	vax	DRBl	DQBl	DPBl				sample	vax	DRBl	DQBl	DPBl
1-13A	ZVL	DRBl*04:05	DQB1*03:01	DPBl*02:01				1-08B	RZV	DRBl*0l:01	DQB1*05:01	DPB1*04:02
1-13A	ZVL	DRBl*11:01	DQB1*03:02	DPBl*03:01				1-08B	RZV	DRB1*13:02	DQB1*06:07	DPB1*15:01
1-24A	ZVL	DRBl*03:01	DQB1*02:01	DPBl*01:01				1-10B	RZV	DRBl*0l:01	DQB1*03:01	DPB1*04:01
1-24A	ZVL	DRB1*07:01	DQB1*02:02	DPB1*15:01				1-10B	RZV	DRB1*04:01	DQB1*05:04	DPB1*04:02
1-35A	ZVL	DRBl*04:05	DQB1*03:01	DPB1*04:01				1-23B	RZV	DRB1*04:01	DQB1*03:01	DPB1*04:01
1-35A	ZVL	DRBl*11:04	DQB1*03:02	DPB1*04:02				1-23B	RZV	DRB1 *13:01	DQB1*06:03	DPBl*10:01
1-38A	ZVL	DRB1*07:01	DQB1*03:03	DPBl*03:01				1-40B	RZV	DRB1 *09:01	DQB1*03:01	DPB1*02:01
1-38A	ZVL	DRBl*16:01	DQB1*05:02	DPB1*04:01				1-40B	RZV	DRB1 *12:01	DQB1*03:03	DPB1*04:02
2-30A	ZVL	DRB1*07:01	DQB1*02:02	DPBl*01:01				1-44B	RZV	DRB1 *03:01	DQB1*02:01	DPBl*03:01
2-30A	ZVL	DRB1*07:01	DQB1*02:02	DPBl*11:01				1-44B	RZV	DRB1*04:01	DQB1*03:02	DPB1*04:01
								2-02B	RZV	DRB1 *03:01	DQB1*02:01	DPBl*02:01
								2-02B	RZV	DRB1*04:01	DQB1*03:02	DPB1*04:02
								2-03B	RZV	DRB1 *04:02	DQB1*03:01	DPB1*04:01
								2-03B	RZV	DRB1 *12:01	DQB1*03:02	DPB1*04:01
								2-08B	RZV	DRBl*0l:01	DQB1*02:02	DPBl*01:01
								2-08B	RZV	DRB1*07:01	DQB1*05:01	DPBl*20:01
								2-13B	RZV	DRB1*07:01	DQB1*03:03	DPB1*04:01
								2-13B	RZV	DRB1 *14:01	DQB1*05:03	DPB1*13:01
								2-20B	RZV	DRB1*04:01	DQB1*03:01	DPB1*04:01
								2-20B	RZV	DRB1 *11:03	DQBl*03:02:	DPB1*04:02

[truncated: 4 more sheets: FIG S1B, FIG S3A, FIG S3B, FIG S5]
